# Supplementary material for: Silk-Derived 3D-Bioprinted Scaffolds for Neural Repair and Nerve Regeneration: A Comprehensive Review
Source: Life (Basel). 2026 May 26;16(6):892. doi: 10.3390/life16060892 (PMC13302405; doi:10.3390/life16060892)
Supplement: Supplementary file 1 [file life-16-00892-s001.zip]

Archive with 1 entries (1 files):
- life-4342319-supplementary.pdf
